# Supplementary material for: Building a Machine Learning Model to Predict Postpartum Depression from Electronic Health Records in a Tertiary Care Setting
Source: J Clin Med. 2025 Sep 20;14(18):6644. doi: 10.3390/jcm14186644 (PMC12470393; doi:10.3390/jcm14186644)
Supplement: Supplementary file 1 [file jcm-14-06644-s001.zip]

Archive with 1 entries (1 files):
- jcm-3796844-supplementary.pdf
